# Supplementary material for: SNP-Based and Kmer-Based eQTL Analysis Using Transcriptome Data
Source: Animals (Basel). 2024 Oct 11;14(20):2941. doi: 10.3390/ani14202941 (PMC11503742; doi:10.3390/ani14202941)
Supplement: Supplementary file 1 [file animals-14-02941-s001.zip]

Archive with 1 entries (1 files):
- animals-3239442-supplementary.pdf
